# Supplementary material for: Lactate metabolism coordinates macrophage response and regeneration in zebrafish
Source: Theranostics. 2022 May 13;12(8):3995–4009. doi: 10.7150/thno.65235 (PMC9131269; doi:10.7150/thno.65235)
Supplement: Supplementary file 2 — Supplementary table 1. [file thnov12p3995s2.xlsx]

## Sheet: Sheet1
Transcript_cluster_ID	Reference	Symbol	logFC	AveExpr	t	P.Value	adj.P.Val	B
12981630	XM_005155914	tnfrsf1b	3.31119	4.20304	16.5507	1.9658e-06	0.146037	-4.27909		up - regulated DEGs
13225986	ENSDART00000053535	arih1l	3.23141	3.08106	2.65912	0.0358314	0.999869	-4.45249
12984904	XM_002663944	tnrc6b	2.95459	3.17044	3.39472	0.0135167	0.999869	-4.4078		Down-regulated DEGs
13171545	XM_009298989	dicp1.5-6	2.86507	2.2656	2.51206	0.0438935	0.999869	-4.46319
13182994	XM_005164828	si:ch211-244b2.1	2.79572	1.85565	4.2451	0.00483551	0.999869	-4.37155
13208046	NM_212961	cdk7	2.77117	2.80513	2.71949	0.032989	0.999869	-4.44827
13186159	NM_001270973	tmem209	2.69912	2.30715	2.47955	0.045921	0.999869	-4.46564
13222209	XM_005166092	larp4ab	2.53084	3.13125	3.22024	0.016918	0.999869	-4.41713
13040743	XM_686306	LOC562940	2.47866	5.02088	2.47812	0.0460121	0.999869	-4.46575
13094442	NM_001033101	bloc1s2	2.46701	3.41576	3.08033	0.0203189	0.999869	-4.42517
13235025	BC122135	btr04	2.25633	2.90372	4.74396	0.00278274	0.999869	-4.35596
13017539	XM_009291308	LOC101886105	2.23179	2.9472	2.59563	0.0391019	0.999869	-4.45703
13140973	XM_005162256	b4galnt1a	2.19733	2.40477	3.55242	0.0110782	0.999869	-4.39997
13104130	ENSDART00000007700	atf6	2.16868	3.47123	2.95571	0.0239749	0.999869	-4.43275
13066234	ENSDART00000113368	rnf5	2.13624	3.16055	3.46012	0.0124406	0.999869	-4.40448
13248393	NM_001256729	bag4	2.13213	2.66622	2.47453	0.0462423	0.999869	-4.46602
12980824	XM_009306170	LOC572029	2.09329	2.7924	2.52662	0.0430163	0.999869	-4.4621
13068799	NM_001080013	adnp2b	2.08387	2.08727	2.54099	0.0421685	0.999869	-4.46104
13243286	XM_691202	elk1	2.00539	2.73128	2.85679	0.02738	0.999869	-4.43906
13264447	NM_001161497	coa5	1.98291	2.4302	2.68667	0.0345032	0.999869	-4.45055
13219527	NM_001171221	st6gal2b	1.96697	2.10004	2.47679	0.0460977	0.999869	-4.46585
13080571	NM_001301360	sept2	1.9436	4.17573	3.45794	0.0124749	0.999869	-4.40459
13054062	ENSDART00000158021	itpk1b	1.93247	2.15912	2.54178	0.0421225	0.999869	-4.46098
13230187	XM_005166428	zgc:158564	1.86507	2.7012	2.8332	0.0282662	0.999869	-4.4406
13041111	NM_001044756	cmtm6	1.83888	2.07897	4.27639	0.00466578	0.999869	-4.37047
13069821	NM_001080803	acot13	1.83661	3.00714	2.97382	0.0234022	0.999869	-4.43162
13057370	NM_001044336	chtf8	1.78477	2.98786	2.95346	0.0240468	0.999869	-4.43289
13215316	NM_199796	bin2b	1.78257	3.0536	5.28917	0.00158313	0.999869	-4.3424
13013950	NM_199700	magt1	1.75679	3.59462	2.52106	0.0433489	0.999869	-4.46252
13089474	NM_001130589	myl12.2	1.75282	2.60324	2.72036	0.03295	0.999869	-4.44821
13103922	NM_131085	foxo3b	1.7333	1.86038	3.49228	0.0119461	0.999869	-4.40289
13182341	NM_001044950	si:dkey-159a18.7	1.71711	2.35145	2.88961	0.026196	0.999869	-4.43693
13059586	NM_001044319	znf296	1.70852	2.78893	2.82481	0.0285887	0.999869	-4.44116
13093450	XM_003197986	ftr29	1.70822	1.41947	3.5792	0.0107142	0.999869	-4.3987
13130535	NM_173249	ncbp2	1.6778	3.17676	2.80588	0.029331	0.999869	-4.44241
13034237	ENSDART00000037401	herpud2	1.65673	2.56621	3.08064	0.0203105	0.999869	-4.42515
13187627	NM_001017589	zcrb1	1.64879	1.89725	3.26805	0.0159018	0.999869	-4.4145
13029854	NM_001003835	taf2	1.6443	2.5142	3.00809	0.0223585	0.999869	-4.42951
12957675	ENSDART00000074514	spryd7a	1.62516	1.8551	4.09526	0.00574957	0.999869	-4.37696
13014567	NM_131248	egr1	1.61159	5.73042	3.1047	0.0196767	0.999869	-4.42373
13212509	NM_001007765	ndufs1	1.60215	2.58488	2.48791	0.0453902	0.999869	-4.46501
13171583	XM_002661013	c3h7orf55	1.58973	3.46367	2.77234	0.0306971	0.999869	-4.44466
13058677	NM_001025538	tspan3a	1.5833	3.55792	2.64268	0.0366492	0.999869	-4.45365
13020975	XM_005157742	LOC560645	1.58208	2.02658	3.03597	0.0215462	0.999869	-4.42782
12999369	ENSDART00000057090	got1	1.49617	2.68868	2.97828	0.0232634	0.999869	-4.43134
13091807	XM_005171408	kif5ba	1.49254	2.28407	4.24565	0.00483249	0.999869	-4.37153
13031793	XM_005158147	LOC101883232	1.48207	2.12512	2.54728	0.0418028	0.999869	-4.46057
13003070	NM_214782	prim2	1.45935	2.33134	2.63832	0.0368699	0.999869	-4.45396
13191148	BC152606	zgc:173706	1.43247	1.11478	3.07646	0.0204229	0.999869	-4.42539
12980865	NM_001037377	pfkfb4a	1.42973	2.12336	2.50216	0.0445008	0.999869	-4.46393
12976904	ENSDART00000092787	cdk4	1.39503	3.55731	2.47243	0.0463776	0.999869	-4.46618
13084911	NM_001306100	pigrl2.4	1.39417	1.45633	3.87302	0.00747969	0.999869	-4.3857
13028211	XM_009291963	nlrc3l	1.38208	3.19499	2.62294	0.0376577	0.999869	-4.45506
13051878	XM_685355	fas	1.36328	1.16095	2.49952	0.044664	0.999869	-4.46413
13210702	NM_001076664	fdx1l	1.36306	3.99525	2.84862	0.0276835	0.999869	-4.43959
13181072	ENSDART00000167688	mkln1	1.35393	2.49626	3.13826	0.0188285	0.999869	-4.42178
13182846	XM_009300389	si:dkeyp-89c11.3	1.34715	1.5642	5.66368	0.00109893	0.999869	-4.33475
13163240	ENSDART00000109751	zgc:173585	1.33908	1.42466	2.51219	0.0438858	0.999869	-4.46318
13131193	NM_001045332	b4galt5	1.32208	2.50758	2.95071	0.0241353	0.999869	-4.43306
13096669	NM_001045292	aven	1.30125	1.66071	5.08566	0.00194502	0.999869	-4.34709
13244577	NM_201302	sec22bb	1.29962	2.07412	3.29393	0.0153795	0.999869	-4.4131
12983326	XM_009306475	csf3a	1.29788	2.04862	4.07816	0.00586558	0.999869	-4.3776
13072817	XM_005159471	tapbp.1	1.2808	2.54814	2.72952	0.0325403	0.999869	-4.44758
12953386	NM_001082892	zgc:174945	1.28073	1.85318	2.42474	0.049563	0.999869	-4.46984
13118050	NM_001003424	pomp	1.28065	3.06451	3.60187	0.0104163	0.999869	-4.39763
13165859	NM_205616	cbx8a	1.27889	2.72365	2.55375	0.0414301	0.999869	-4.46009
13012401	XM_005169633	LOC792560	1.26584	1.79338	4.3869	0.00411743	0.999869	-4.36676
13267829	NM_181330	hspd1	1.25327	2.66001	2.44939	0.047889	0.999869	-4.46794
13195834	NM_205693	tescb	1.25029	1.57564	2.74348	0.0319268	0.999869	-4.44662
13229813	NM_001204123	gpatch1	1.22986	1.92521	2.64891	0.0363369	0.999869	-4.45321
13207403	XM_001920844	si:ch211-204c21.1	1.21065	1.69987	3.03427	0.0215949	0.999869	-4.42792
13121083	NM_213527	hiat1b	1.19977	1.96058	2.53472	0.0425362	0.999869	-4.4615
13109065	NM_200037	vps29	1.19766	2.61135	2.79443	0.0297901	0.999869	-4.44318
13026556	XM_700701	si:dkey-52l18.4	1.19207	1.27936	2.5942	0.0391789	0.999869	-4.45714
13081626	NM_001144819	zswim5	1.19066	2.85066	3.08712	0.0201377	0.999869	-4.42476
13033437	NM_001002444	decr1	1.18084	2.17146	2.46686	0.0467385	0.999869	-4.4666
13203716	NM_199932	fam76b	1.18076	1.68934	4.2867	0.00461136	0.999869	-4.37011
13197235	XM_005165358	arid3c	1.17894	1.89097	2.60647	0.0385217	0.999869	-4.45625
13242267	XM_002666948	caap1	1.17657	3.31505	2.7903	0.0299575	0.999869	-4.44345
13002157	NM_001077718	commd8	1.17487	3.58762	3.0207	0.0219869	0.999869	-4.42874
13055133	ENSDART00000084268	fam98b	1.15648	2.39724	3.0365	0.021531	0.999869	-4.42778
13121239	NM_001002383	krt97	1.15352	1.53432	2.56221	0.0409485	0.999869	-4.45947
13218365	NM_001098177	myh9a	1.15232	2.49139	2.76219	0.0311239	0.999869	-4.44535
13129229	BC154208	gde1	1.13797	2.40968	3.06658	0.020691	0.999869	-4.42598
13066612	ENSDART00000125673	nedd9	1.12885	2.53092	3.03752	0.0215021	0.999869	-4.42772
13034927	NM_001130592	nr1d2a	1.12699	2.67948	3.16645	0.0181462	0.999869	-4.42016
13195944	NM_001005587	crata	1.12364	1.32106	3.38978	0.0136021	0.999869	-4.40805
13218268	ENSDART00000081850	nhej1	1.11557	1.87788	2.66406	0.0355892	0.999869	-4.45214
13231709	XM_005166577	ankrd11	1.11453	2.44653	2.78569	0.0301452	0.999869	-4.44376
12988606	NM_198914	sult2st1	1.11206	2.53191	3.47264	0.0122455	0.999869	-4.40386
13167837	NM_001130667	zgc:194125	1.1019	0.850635	3.36027	0.0141241	0.999869	-4.40958
13256756	XM_002663249	rnf122	1.0935	2.07103	2.97702	0.0233025	0.999869	-4.43142
12998407	NM_001006031	rdh14a	1.07179	1.7567	2.93209	0.0247442	0.999869	-4.43423
13023406	XM_005173371	LOC101884318	1.06941	2.3954	2.66357	0.035613	0.999869	-4.45217
12969131	NM_001281468	med13a	1.06648	2.52001	3.24166	0.0164542	0.999869	-4.41595
13170683	NM_001163443	LOC797202	1.06624	1.56034	2.53847	0.0423159	0.999869	-4.46122
13073346	XM_003200548	shisa7b	1.05392	1.56319	3.68574	0.00939081	0.999869	-4.39378
13081837	NM_001002353	dnajb6a	1.05097	2.50514	3.08538	0.020184	0.999869	-4.42487
12957310	NM_001256200	si:dkey-28b4.7	1.04405	1.8585	3.04892	0.0211799	0.999869	-4.42704
13047071	NM_199569	eif2s1a	1.04263	1.93098	3.38864	0.0136218	0.999869	-4.40811
13109533	XM_009295373	tnks	1.03438	2.0859	2.64883	0.0363411	0.999869	-4.45322
13196885	XM_005165382	si:ch211-271e10.3	1.02728	0.847793	2.54577	0.0418904	0.999869	-4.46068
13260947	XM_005167746	hspe1	1.0066	3.20305	2.84243	0.0279156	0.999869	-4.44
12964465	XM_001923645	rfxap	1.00636	2.5308	2.70561	0.0336206	0.999869	-4.44923
13025837	XM_684039	abhd15a	0.997305	2.33414	3.07692	0.0204103	0.999869	-4.42537
12960197	XM_009305062	c3ar1	0.995024	1.68976	3.51668	0.0115853	0.999869	-4.4017
13225704	NM_001007383	snrpa1	0.980835	2.10722	2.79549	0.0297473	0.999869	-4.44311
13201455	ENSDART00000170304	LOC100536883	0.963985	1.49207	3.02309	0.0219173	0.999869	-4.4286
13104911	NM_001029960	angel2	0.963598	2.63037	2.58498	0.0396803	0.999869	-4.45781
13042985	BC068984	cmc1	0.955243	1.73593	2.66466	0.0355598	0.999869	-4.4521
13122431	ENSDART00000110200	eef2a.1	0.953187	1.98554	3.18542	0.0177025	0.999869	-4.41909
13202974	XM_005165083	fam214b	0.948459	1.66256	3.83793	0.00780227	0.999869	-4.38716
12994228	XM_678958	wu:fc17b08	0.930453	1.71551	2.48296	0.0457038	0.999869	-4.46538
13229802	ENSDART00000142055	cnep1r1	0.92898	1.49389	2.82328	0.0286478	0.999869	-4.44126
13024269	ENSDART00000169369	si:dkey-243k1.3	0.927239	2.01226	2.92623	0.0249393	0.999869	-4.4346
13219102	XM_005165849	si:dkey-276j7.1	0.925464	2.33494	3.04005	0.0214299	0.999869	-4.42757
13203236	NM_001271393	camk2b1	0.91968	2.58264	2.87948	0.0265553	0.999869	-4.43759
13077690	NM_001001889	ctnnb2	0.893381	2.01397	2.64988	0.0362887	0.999869	-4.45314
13024241	NM_001082831	si:dkey-114g7.4	0.891846	2.52697	2.88381	0.0264012	0.999869	-4.43731
13140697	NM_001214908	wu:fc13c02	0.890526	1.311	2.55843	0.041163	0.999869	-4.45975
13139920	NM_001003830	noc2l	0.889456	1.99905	3.257	0.0161306	0.999869	-4.41511
12975522	NM_001002595	egln1b	0.88839	2.24099	2.69231	0.0342378	0.999869	-4.45016
13069150	NM_001080052	eya3	0.882373	2.26967	2.56293	0.0409074	0.999869	-4.45942
12959927	NM_200337	minal	0.881592	2.91737	2.68383	0.0346377	0.999869	-4.45075
13145964	NM_001009918	tfr1b	0.879913	2.4021	2.71163	0.0333449	0.999869	-4.44881
13158664	NM_001103164	zgc:173652	0.872921	1.54333	2.64045	0.0367621	0.999869	-4.45381
13235774	XM_001922796	trip6	0.871223	1.38443	2.91995	0.0251503	0.999869	-4.435
13051991	XM_005158536	abch1	0.870641	1.74512	3.21073	0.0171283	0.999869	-4.41766
13172489	NM_001077773	zgc:113443	0.869213	2.11638	3.56147	0.0109537	0.999869	-4.39954
13205324	NM_001076613	fam102ab	0.862137	1.78685	2.82045	0.0287578	0.999869	-4.44145
13200688	NM_001030094	znf1005	0.855302	0.88892	2.46222	0.047041	0.999869	-4.46696
13217348	NM_199742	rtfdc1	0.850725	1.84119	3.30707	0.0151215	0.999869	-4.4124
13164397	XM_003198028	LOC100007686	0.836405	1.95793	3.47353	0.0122317	0.999869	-4.40382
13081081	XM_009298541	LOC100007785	0.831802	0.797534	2.73221	0.0324213	0.999869	-4.44739
13085784	NM_212920	wrnip1	0.829088	1.86651	2.93307	0.0247118	0.999869	-4.43417
13121287	NM_212586	ccnt2b	0.810936	1.61429	2.53243	0.0426712	0.999869	-4.46167
13014289	XM_001921508	ogt.2	0.804775	1.41506	2.62411	0.0375972	0.999869	-4.45498
13233229	NM_001082921	ppp1r15a	0.802641	2.05657	3.11323	0.0194575	0.999869	-4.42323
13195747	NM_001017800	iscub	0.790547	1.76657	3.00303	0.0225091	0.999869	-4.42982
13045061	XM_688803	chst15	0.789578	1.45069	2.53064	0.0427775	0.999869	-4.4618
12989336	XM_689244	ace	0.788092	2.45095	2.55661	0.0412666	0.999869	-4.45988
13189812	NM_001114486	zgc:174314	0.778398	1.51077	2.47058	0.0464974	0.999869	-4.46632
13239141	NM_001201361	LOC100000576	0.778287	0.930151	2.80718	0.0292792	0.999869	-4.44233
13246550	NM_212902	slc13a3	0.778096	1.46654	3.42889	0.0129422	0.999869	-4.40605
12948803	XM_001332722	sod3b	0.772798	1.78643	3.27778	0.0157032	0.999869	-4.41397
13237342	XM_001922684	LOC100149283	0.762715	1.71618	2.45557	0.0474788	0.999869	-4.46747
12999094	XM_005156971	esr2b	0.761475	1.49919	2.90805	0.0255549	0.999869	-4.43575
13005769	NM_001040306	kmo	0.75954	1.43245	2.495	0.0449454	0.999869	-4.46447
13104968	NM_001045020	slc30a2	0.755324	1.16341	2.92376	0.025022	0.999869	-4.43476
13230971	XM_005166473	cpt1aa	0.747936	1.47706	2.51761	0.0435568	0.999869	-4.46278
13022963	XM_001336516	cbln20	0.73788	1.60949	2.47603	0.0461461	0.999869	-4.46591
13017118	NM_001004116	elf2a	0.736923	2.36693	3.52948	0.0114008	0.999869	-4.40108
13053474	NM_001037409	itgb1bp1	0.736788	2.38976	2.63337	0.0371214	0.999869	-4.45432
13100247	XM_009294514	ptprk	0.727937	2.0278	2.72718	0.0326443	0.999869	-4.44774
13031271	NM_001008631	jazf1b	0.725737	2.35911	2.43275	0.0490125	0.999869	-4.46922
13237351	NM_001128809	zgc:162945	0.722217	1.61259	2.48329	0.0456824	0.999869	-4.46536
13066917	XM_005159408	kifc1	0.720919	2.12401	2.65133	0.0362164	0.999869	-4.45304
13234657	NM_001080704	mesdc2	0.718839	1.67406	2.41845	0.0499999	0.999869	-4.47032
13138153	XM_001920948	plxnb1a	0.714607	2.47873	2.56624	0.0407208	0.999869	-4.45918
13048828	XM_002665272	nek9	0.710742	3.55137	3.30259	0.015209	0.999869	-4.41264
13182814	XM_005164821	prkcq	0.705509	1.14407	2.79797	0.0296471	0.999869	-4.44294
13123165	NM_001089375	si:dkey-240e12.6	0.686268	0.890766	3.2981	0.015297	0.999869	-4.41288
13119758	XM_003200933	si:dkey-1b17.11	0.68151	1.05151	2.49932	0.0446768	0.999869	-4.46415
13134185	NM_001014826	erbb3b	0.676812	1.9429	2.4676	0.0466901	0.999869	-4.46655
13015068	NM_001159909	mtnr1al	0.674865	1.02053	2.70704	0.0335549	0.999869	-4.44913
13069338	NM_001002375	nelfe	0.665798	3.00751	2.90214	0.0257586	0.999869	-4.43613
13115565	NM_001082837	skp2	0.662467	1.5725	2.5159	0.0436603	0.999869	-4.4629
12952669	NM_001305553	slitrk6	0.661146	1.1769	2.68882	0.0344017	0.999869	-4.4504
13163162	NM_001013463	zgc:114046	0.658852	1.18056	2.78956	0.0299873	0.999869	-4.4435
13267942	NM_178100	olig2	0.657965	1.61887	2.8202	0.0287677	0.999869	-4.44146
13217779	XM_694361	LOC570839	0.656943	1.84815	2.45387	0.0475915	0.999869	-4.4676
13246433	XR_223975	LOC101886594	0.653307	1.16188	2.44807	0.0479773	0.999869	-4.46804
13180619	NM_212919	tmem243b	0.641543	1.25132	2.85962	0.0272756	0.999869	-4.43888
13034259	ENSDART00000023452	dpy19l1l	0.639943	1.4302	2.73898	0.0321231	0.999869	-4.44693
13197195	NM_001123062	si:dkey-3h3.3	0.624967	1.19955	2.4504	0.0478219	0.999869	-4.46786
12985851	XM_009306557	itgb3b	0.623174	1.38562	2.6403	0.0367694	0.999869	-4.45382
12986234	NM_001278842	nfe2l1b	0.616924	1.60008	2.43464	0.0488839	0.999869	-4.46907
13220953	ENSDART00000110288	zbtb11	0.612773	1.48466	2.59968	0.0388838	0.999869	-4.45674
12950289	NM_001002438	dpy30	0.610853	1.68978	2.98805	0.0229624	0.999869	-4.43074
13109050	XR_661350	LOC103910894	0.605208	1.30044	2.72302	0.0328303	0.999869	-4.44803
13192075	NM_001100057	dhx33	0.601494	1.20886	2.54506	0.0419318	0.999869	-4.46074
12996348	XM_005156709	tet1	0.598306	1.63632	2.53426	0.0425636	0.999869	-4.46154
12980179	NM_001202418	phf2	0.594027	1.55279	2.72863	0.0325798	0.999869	-4.44764
12984350	NM_001111192	zgc:174153	0.590233	1.06766	2.49311	0.0450634	0.999869	-4.46461
13164816	XM_009299168	LOC101884360	0.579117	1.31666	2.55316	0.0414639	0.999869	-4.46014
12984304	XM_003199582	kif20bb	0.55974	1.18485	2.59921	0.038909	0.999869	-4.45677
12977799	XM_009305818	im:7154332	0.557332	2.16239	2.51738	0.0435711	0.999869	-4.46279
13263850	XM_003199168	LOC555228	0.514746	2.04398	2.41931	0.0499399	0.999869	-4.47026
13210480	NM_001003993	ak1	0.507772	1.20284	2.46056	0.0471499	0.999869	-4.46708
13208126	XM_001922561	mast4	0.506509	1.78982	2.53	0.0428155	0.999869	-4.46185
13187114	XM_009300221	si:dkey-21h14.8	-0.491183	1.13012	-2.46354	0.0469549	0.999869	-4.46686
13109671	XM_005161241	rictorb	-0.516329	1.26261	-2.51775	0.0435484	0.999869	-4.46277
13266535	NM_001123295	sh3bp4	-0.524573	1.29924	-2.50503	0.0443239	0.999869	-4.46372
13100275	XM_003200662	LOC100536241	-0.527106	2.3238	-2.50141	0.0445471	0.999869	-4.46399
13033337	NM_212755	oprd1b	-0.527942	1.88531	-2.4736	0.0463024	0.999869	-4.46609
12965143	NM_001098734	kcnj1b	-0.532561	1.83214	-2.44115	0.0484423	0.999869	-4.46857
12977667	XM_686156	ano8b	-0.533353	1.73974	-2.59013	0.0393992	0.999869	-4.45743
13145322	NM_001077390	hhatlb	-0.538508	1.4602	-2.46737	0.0467055	0.999869	-4.46657
13101554	NM_001044769	mettl13	-0.538661	1.28634	-2.46656	0.0467579	0.999869	-4.46663
13112877	XM_005173849	LOC572200	-0.545084	1.70884	-2.52417	0.0431624	0.999869	-4.46229
13191987	NM_001245965	dnm1a	-0.545207	1.95335	-2.44639	0.0480898	0.999869	-4.46817
12982835	XM_005172962	LOC101882007	-0.548086	2.9046	-2.52884	0.0428844	0.999869	-4.46194
12999787	XM_009307580	LOC100535278	-0.549735	1.04838	-2.74736	0.0317585	0.999869	-4.44636
13032041	ENSDART00000077436	mylipb	-0.553306	1.89028	-2.51132	0.0439389	0.999869	-4.46325
13164782	XM_001921604	LOC799678	-0.561369	0.540085	-2.69126	0.0342871	0.999869	-4.45023
13196042	XM_005171831	med22	-0.562543	1.40564	-2.42904	0.0492673	0.999869	-4.4695
12999822	NM_001030177	slc29a1a	-0.566774	1.24706	-2.44128	0.0484331	0.999869	-4.46856
12954189	XM_009307443	sorbs2a	-0.567655	1.46366	-2.54496	0.0419375	0.999869	-4.46074
13169184	XM_001333080	ccdc97	-0.569204	2.55402	-2.45086	0.0477913	0.999869	-4.46783
13217477	XM_001339340	stmn3	-0.573135	0.873659	-2.51836	0.0435117	0.999869	-4.46272
13023687	XM_001920406	brwd1	-0.574565	1.62552	-2.51204	0.0438949	0.999869	-4.46319
13204664	NM_001126434	abcb9	-0.576968	1.5023	-2.69506	0.0341093	0.999869	-4.44996
13097290	XM_005160693	si:dkey-97o5.1	-0.583454	1.23739	-2.52054	0.0433803	0.999869	-4.46256
13237656	XM_005168948	kcna4	-0.587816	2.05665	-2.74614	0.0318113	0.999869	-4.44644
13025635	XM_005157569	hmbsb	-0.588559	1.04111	-2.8056	0.029342	0.999869	-4.44243
13084162	XM_009298803	LOC101886584	-0.588602	1.142	-2.50661	0.0442269	0.999869	-4.4636
13022958	XM_001336431	cbln18	-0.589962	2.05374	-2.50166	0.0445319	0.999869	-4.46397
13076051	NM_001002668	zgc:91944	-0.591977	1.28635	-2.57788	0.0400715	0.999869	-4.45832
13086639	NM_001100045	b3gnt5b	-0.592022	1.25379	-2.42308	0.049678	0.999869	-4.46996
12996170	NM_001145619	apopt1	-0.594294	2.5982	-2.64844	0.0363604	0.999869	-4.45324
13061671	XM_009293398	iqsec3b	-0.600987	2.24784	-2.51321	0.0438237	0.999869	-4.4631
12956786	NM_001077541	clgn	-0.604572	1.34944	-2.57413	0.0402792	0.999869	-4.4586
13076726	XM_009294361	LOC101885799	-0.605866	1.53777	-2.54358	0.0420172	0.999869	-4.46084
13217190	NM_001109724	tead3b	-0.610008	1.52263	-2.74615	0.0318108	0.999869	-4.44644
13073441	XM_690228	si:ch211-171h4.3	-0.61013	1.43391	-2.74973	0.031656	0.999869	-4.4462
13021452	XR_658365	LOC103908852	-0.611355	1.56479	-2.96536	0.0236679	0.999869	-4.43214
13251389	NM_001245100	si:dkey-6n6.7	-0.611534	2.50969	-2.52202	0.0432912	0.999869	-4.46245
13170823	ENSDART00000047418	notum1a	-0.612337	2.70896	-2.7545	0.0314511	0.999869	-4.44587
13171678	XM_001344785	LOC100005907	-0.612956	1.9874	-2.60683	0.0385025	0.999869	-4.45622
13048279	XM_009293284	LOC103909092	-0.614684	1.29237	-2.66281	0.0356505	0.999869	-4.45223
13202059	NM_001128575	si:ch73-42k18.1	-0.61607	0.562078	-2.81235	0.0290748	0.999869	-4.44198
13185319	XM_009299931	sobpb	-0.616447	2.99164	-2.892	0.0261118	0.999869	-4.43678
12960945	XM_009305139	LOC103911722	-0.616626	1.40648	-2.86004	0.0272599	0.999869	-4.43885
12963583	NM_001002129	rab1bb	-0.622448	1.24113	-2.89684	0.0259425	0.999869	-4.43647
13010318	XM_005157239	mtus1a	-0.623708	1.63611	-2.53343	0.0426123	0.999869	-4.4616
13021780	XM_009291834	col4a3	-0.626808	1.74661	-2.71851	0.0330331	0.999869	-4.44834
12963961	ENSDART00000115251	esama	-0.62795	1.35646	-2.43559	0.0488188	0.999869	-4.469
13260859	NM_001024072	itgbl1	-0.632103	2.22798	-3.09216	0.0200044	0.999869	-4.42447
13236243	XM_005172328	LOC100006636	-0.632528	1.0899	-2.77247	0.0306915	0.999869	-4.44465
13262127	XM_678190	cps1	-0.640845	1.40285	-2.43403	0.0489252	0.999869	-4.46912
13014169	XM_001332340	si:ch211-159i8.4	-0.641398	1.09655	-3.11153	0.019501	0.999869	-4.42333
13043143	ENSDART00000162819	adssl1	-0.641424	1.50901	-2.448	0.0479822	0.999869	-4.46804
13013891	ENSDART00000106654	znf711	-0.641636	1.20044	-2.66733	0.0354301	0.999869	-4.45191
13148288	XM_009302332	LOC100331321	-0.642727	4.2814	-2.80672	0.0292975	0.999869	-4.44236
13100003	NM_001030209	si:ch211-241j12.3	-0.643644	1.43293	-2.99063	0.0228836	0.999869	-4.43058
12950164	NM_001145580	npnt	-0.646647	1.95864	-2.67151	0.0352273	0.999869	-4.45161
13010105	ENSDART00000003293	mid2	-0.647021	1.55865	-2.66295	0.0356433	0.999869	-4.45222
13107469	XM_005161524	LOC101885039	-0.647237	1.35579	-2.99025	0.0228954	0.999869	-4.4306
13114575	XM_002665925	ulk1b	-0.648007	1.82728	-2.45342	0.0476212	0.999869	-4.46763
13017753	ENSDART00000153847	si:dkey-7i4.24	-0.649373	1.15316	-2.48959	0.0452842	0.999869	-4.46488
13014091	NM_001258226	dicp2.1	-0.650158	0.979479	-2.7863	0.0301203	0.999869	-4.44372
13252870	XM_001337212	magixa	-0.653451	2.02258	-3.05228	0.0210858	0.999869	-4.42684
13218303	NM_001012249	fkbp11	-0.654271	1.48654	-2.82392	0.0286233	0.999869	-4.44122
13057067	XM_005169935	si:dkey-103i16.6	-0.655925	1.7506	-2.64735	0.0364152	0.999869	-4.45332
13110348	NM_001128559	or132-2	-0.656664	0.729931	-2.52746	0.0429662	0.999869	-4.46204
12988729	ENSDART00000005676	sox9a	-0.659521	1.94409	-2.67651	0.0349869	0.999869	-4.45126
12987263	NM_001278802	kcnj2a	-0.659535	1.94204	-2.7029	0.0337456	0.999869	-4.44942
12989898	NM_001002223	mpp2b	-0.660432	0.976751	-2.50152	0.0445404	0.999869	-4.46398
13171683	NM_001006050	zgc:101806	-0.661615	1.19261	-2.51204	0.043895	0.999869	-4.46319
13260225	NM_131023	efnb2a	-0.663998	1.29821	-2.9425	0.0244019	0.999869	-4.43357
13199965	NM_001007442	pmpca	-0.665463	1.58351	-3.03363	0.0216132	0.999869	-4.42796
13216589	NM_001256640	slc16a1a	-0.665618	1.23723	-2.60406	0.0386496	0.999869	-4.45642
13201500	XM_009301153	c5h9orf172	-0.665809	1.40894	-2.43582	0.0488037	0.999869	-4.46898
13196076	NM_001014828	ptges	-0.667562	1.56663	-2.59772	0.0389894	0.999869	-4.45688
13191428	ENSDART00000115002	zgc:171604	-0.668912	1.29803	-3.02727	0.0217962	0.999869	-4.42834
13179313	XM_693656	gprc5b	-0.669401	1.09151	-2.73294	0.0323888	0.999869	-4.44734
13043083	XM_002666957	LOC100332237	-0.669908	2.0956	-2.54003	0.0422246	0.999869	-4.46111
13020846	XM_005157740	clip3	-0.670872	1.36159	-2.97034	0.0235111	0.999869	-4.43183
13102088	NM_001161332	ppm1ab	-0.671394	1.9324	-2.44069	0.0484735	0.999869	-4.46861
13062663	ENSDART00000031752	rfx4	-0.671588	1.33523	-2.83029	0.0283776	0.999869	-4.4408
12947735	ENSDART00000142184	zic2b	-0.674277	1.18406	-2.90209	0.0257602	0.999869	-4.43613
13040979	XM_005158206	plekhf2	-0.677628	1.17262	-2.50478	0.0443392	0.999869	-4.46374
12982184	NM_214690	ankrd13c	-0.678707	2.94601	-2.89649	0.0259549	0.999869	-4.43649
13178037	XR_223260	LOC100535587	-0.681028	1.34107	-3.07671	0.0204162	0.999869	-4.42538
13178086	XM_009299714	si:ch211-114m9.1	-0.683318	1.96832	-2.71992	0.0329698	0.999869	-4.44824
13240992	XM_009303556	LOC573378	-0.683628	1.4632	-2.52326	0.0432171	0.999869	-4.46235
13226661	XM_009303015	LOC557297	-0.684316	1.1989	-2.72413	0.0327805	0.999869	-4.44795
12989831	BC127578	LOC100331184	-0.685892	2.17871	-2.72974	0.0325308	0.999869	-4.44756
13059190	XM_001333282	v2rh9	-0.686312	2.24098	-2.44506	0.0481792	0.999869	-4.46827
13159983	XM_009297774	myo5ab	-0.686567	1.40547	-2.9131	0.0253822	0.999869	-4.43543
12950255	NM_131215	otx1a	-0.68743	1.34227	-2.43116	0.0491215	0.999869	-4.46934
13170661	XM_003198178	stk19	-0.689155	1.68654	-3.22562	0.0168002	0.999869	-4.41684
13081214	ENSDART00000142601	stag1a	-0.689644	1.39109	-2.97816	0.0232669	0.999869	-4.43135
12976377	XM_002663836	si:ch1073-165f9.2	-0.693826	0.875684	-3.0967	0.0198851	0.999869	-4.4242
13007440	NM_001009589	pcdh2ab10	-0.69504	0.681813	-2.42945	0.0492388	0.999869	-4.46947
13263299	NM_001009888	sox21b	-0.696822	1.30784	-2.51432	0.0437559	0.999869	-4.46302
13130689	XM_009296550	ap4b1	-0.698148	2.00855	-2.71515	0.0331849	0.999869	-4.44857
13085712	NM_001098257	igfbp1b	-0.701774	2.24396	-2.45137	0.0477574	0.999869	-4.46779
13038681	NM_131708	try	-0.703965	1.16156	-2.96244	0.0237602	0.999869	-4.43233
13099634	XM_005173835	wasf1	-0.704364	2.15255	-2.63379	0.0371	0.999869	-4.45429
13204686	XM_009301567	si:ch211-48m9.1	-0.704975	1.25275	-2.65143	0.0362117	0.999869	-4.45303
13142224	ENSDART00000168246	spryd3	-0.705129	2.00342	-2.86841	0.0269542	0.999869	-4.4383
13267868	XM_005167709	satb2	-0.70583	1.49033	-2.70074	0.0338451	0.999869	-4.44957
13182271	XM_005164717	impdh1b	-0.707472	1.6534	-2.78992	0.0299728	0.999869	-4.44348
13213974	NM_001089582	slco2a1	-0.709299	1.75809	-2.78349	0.0302354	0.999869	-4.44391
13002463	NM_001039984	zgc:110045	-0.711048	1.61197	-2.59217	0.039289	0.999869	-4.45728
13191396	NM_001113632	zgc:175107	-0.717524	0.800825	-2.52921	0.042862	0.999869	-4.46191
13067624	ENSDART00000104607	fam131ba	-0.724835	1.4688	-2.71077	0.0333843	0.999869	-4.44887
13192729	XM_691194	LOC567887	-0.725734	1.46814	-3.39972	0.013431	0.999869	-4.40754
12976381	NM_001017602	zgc:110286	-0.727097	0.823628	-2.51943	0.0434472	0.999869	-4.46264
13006482	ENSDART00000165868	arid4b	-0.727792	1.46274	-2.82182	0.0287047	0.999869	-4.44136
13243833	XM_005166790	itgb4	-0.728723	1.60543	-2.87125	0.0268513	0.999869	-4.43812
13009788	ENSDART00000079215	stc2a	-0.731096	1.39074	-2.98688	0.0229982	0.999869	-4.43081
13209562	XM_005168649	notch1b	-0.732332	1.23655	-3.04409	0.0213157	0.999869	-4.42733
12971639	ENSDART00000168157	LOC100150803	-0.736322	0.986767	-2.80468	0.0293789	0.999869	-4.44249
12970779	XM_005155413	LOC553227	-0.741143	1.81722	-3.64722	0.00984733	0.999869	-4.39553
13260134	XR_662593	LOC103911646	-0.742621	3.21692	-3.00315	0.0225058	0.999869	-4.42981
13264388	ENSDART00000102672	nck2a	-0.745449	1.795	-2.72267	0.0328461	0.999869	-4.44805
12994024	NM_201107	slc18a3b	-0.745886	2.64975	-2.59434	0.0391716	0.999869	-4.45713
13006902	XM_005173041	LOC101884899	-0.746663	1.42311	-3.04758	0.0212174	0.999869	-4.42712
13189500	XM_009300445	b4galnt3a	-0.747442	1.36138	-2.49104	0.0451933	0.999869	-4.46477
13067084	NM_001100011	fam63a	-0.751916	2.239	-2.909	0.0255223	0.999869	-4.43569
12986833	ENSDART00000153146	rbfox3	-0.751939	1.86238	-3.62254	0.0101525	0.999869	-4.39667
12970749	XM_009305631	LOC103911780	-0.752007	2.09886	-2.88736	0.0262753	0.999869	-4.43708
13120407	NM_001025474	zgc:112368	-0.763485	1.31985	-2.43718	0.0487111	0.999869	-4.46888
13096978	NM_001025488	slc22a16	-0.764225	1.03802	-3.02891	0.0217489	0.999869	-4.42824
13254630	XM_002663174	ccdc157	-0.766	1.02901	-3.39929	0.0134384	0.999869	-4.40756
13225380	XM_688704	LOC565424	-0.766525	0.90136	-3.32192	0.0148355	0.999869	-4.4116
13053163	NM_001045033	pomt2	-0.767878	1.5905	-2.91873	0.0251912	0.999869	-4.43507
13090826	NM_212983	zgc:66427	-0.770245	1.9146	-3.03438	0.0215916	0.999869	-4.42791
13071591	NM_001083874	si:ch73-359m17.2	-0.771559	1.75523	-3.43958	0.0127681	0.999869	-4.40551
13238805	XM_002662856	wdr60	-0.772837	1.31879	-2.45004	0.0478457	0.999869	-4.46789
12960983	XM_694344	pam	-0.773976	2.04005	-2.57048	0.0404828	0.999869	-4.45886
12971119	XM_009305684	ssbp2	-0.774377	3.24131	-2.56647	0.0407081	0.999869	-4.45916
13097940	NM_001045004	ehd3	-0.77761	2.38355	-3.37792	0.0138093	0.999869	-4.40867
13133094	NM_001002085	tnnc1b	-0.777705	2.21186	-2.69317	0.0341974	0.999869	-4.4501
13134899	NM_001122858	masp2	-0.779521	1.41368	-2.77565	0.0305591	0.999869	-4.44444
12964384	XR_225009	LOC101882493	-0.78197	1.5382	-2.71371	0.0332506	0.999869	-4.44867
13181236	NM_001128792	vhll	-0.782158	1.24107	-2.60102	0.0388124	0.999869	-4.45664
13046231	ENSDART00000052446	vgll2b	-0.782686	1.82811	-2.54288	0.0420582	0.999869	-4.4609
13049310	XM_001339926	ptpn21	-0.784684	1.79769	-3.43401	0.0128585	0.999869	-4.4058
13266488	NM_001123275	kif5c	-0.787626	1.64682	-2.94283	0.0243913	0.999869	-4.43355
13171721	XM_009299040	LOC100332452	-0.787879	1.44605	-2.86241	0.0271732	0.999869	-4.43869
13095438	NM_131862	jag2b	-0.788025	1.82523	-2.49304	0.045068	0.999869	-4.46462
13160922	XM_682696	si:ch211-266k8.4	-0.789452	1.87979	-3.09868	0.0198333	0.999869	-4.42408
12966281	NM_001308608	ckmt2a	-0.789928	1.20325	-2.73126	0.0324632	0.999869	-4.44746
13227004	NM_212648	dvl2	-0.791325	1.37419	-2.62023	0.0377985	0.999869	-4.45526
12970264	XM_005169180	rsf1b.1	-0.792443	2.41677	-3.40882	0.0132763	0.999869	-4.40708
13236680	NM_001113340	zgc:172079	-0.792536	1.56025	-2.91512	0.0253135	0.999869	-4.4353
13237579	NM_001118900	cars	-0.799846	1.28893	-2.83674	0.0281314	0.999869	-4.44037
13125918	NM_199706	gpd1b	-0.807984	1.60144	-3.8629	0.0075712	0.999869	-4.38612
13117045	XM_005161301	pgap2	-0.813096	1.86017	-2.42137	0.0497971	0.999869	-4.4701
13158262	XM_009298174	vps4a	-0.813859	1.89094	-3.06518	0.0207293	0.999869	-4.42606
13120351	XM_009296041	LOC100006626	-0.814048	1.21403	-2.45015	0.0478388	0.999869	-4.46788
13062748	NM_001080801	si:ch211-245j22.3	-0.817772	1.53634	-2.69773	0.0339851	0.999869	-4.44978
13035837	XR_222328	LOC100535213	-0.818197	1.57311	-3.31385	0.0149902	0.999869	-4.41203
13258752	XM_005167513	si:ch211-67e16.4	-0.818539	1.86344	-2.81415	0.0290042	0.999869	-4.44186
13158606	NM_001270554	bmb	-0.820251	2.09429	-2.68864	0.0344103	0.999869	-4.45041
13188971	NM_001045111	ppfia2	-0.823079	2.07842	-3.31651	0.0149391	0.999869	-4.41189
13087088	XM_005171143	ssbp3a	-0.825657	1.64855	-2.9206	0.0251284	0.999869	-4.43496
13085048	XM_009298926	LOC101884848	-0.827721	3.5273	-2.66259	0.0356608	0.999869	-4.45224
13017408	NM_001017886	ppp2ca	-0.833155	1.10058	-3.23954	0.0164996	0.999869	-4.41607
12972715	XM_009305821	si:ch73-238c9.1	-0.833389	2.60032	-2.89526	0.0259978	0.999869	-4.43657
13212405	NM_131882	cxcr4a	-0.83558	1.28134	-3.11226	0.0194822	0.999869	-4.42329
13159353	XM_009297711	prkar2b	-0.837782	2.52065	-2.52317	0.0432226	0.999869	-4.46236
13062576	NM_001044871	selo	-0.841044	1.95074	-2.61512	0.0380655	0.999869	-4.45563
12954848	XM_679483	adamtsl7	-0.849272	1.85318	-3.22176	0.0168847	0.999869	-4.41705
13074658	NM_001020627	nudcd1	-0.850205	1.53704	-2.64549	0.0365083	0.999869	-4.45345
13172100	XM_009299085	ftr49	-0.85242	2.7897	-2.60678	0.0385054	0.999869	-4.45623
12963558	XM_002663552	ehbp1l1b	-0.857798	2.11179	-2.48738	0.0454236	0.999869	-4.46505
13115680	NM_001245989	gig2l	-0.859301	1.28262	-3.20182	0.0173281	0.999869	-4.41816
13111199	XM_001345079	si:ch211-166i24.1	-0.860482	1.55593	-2.9066	0.0256045	0.999869	-4.43585
13183577	XM_003198336	LOC100537209	-0.862016	1.21847	-3.67228	0.00954754	0.999869	-4.39439
13062002	NM_001083070	trim35-30	-0.863812	2.49107	-3.05606	0.0209808	0.999869	-4.42661
13172364	XM_001920536	si:ch211-12p12.2	-0.865611	2.83405	-2.53982	0.0422366	0.999869	-4.46112
13019959	XM_009291776	LOC103908849	-0.86585	1.91522	-2.92223	0.0250733	0.999869	-4.43485
13176906	XM_001922353	znf281a	-0.873118	2.34552	-2.87823	0.0266	0.999869	-4.43767
13019086	NM_001006060	dusp14	-0.874504	1.48008	-2.88149	0.0264837	0.999869	-4.43746
13247841	NM_170764	hnf1a	-0.878539	1.63132	-2.98731	0.0229853	0.999869	-4.43078
13007416	NM_001009587	pcdh2aa3	-0.88666	0.751186	-3.68264	0.00942665	0.999869	-4.39392
13017085	XM_009291261	si:ch211-276i12.9	-0.888669	5.17618	-2.70413	0.0336887	0.999869	-4.44933
13054846	XM_009293308	LOC103908655	-0.890393	1.64644	-3.09067	0.0200436	0.999869	-4.42455
13144394	NM_001003651	zfand1	-0.896642	1.05026	-2.57514	0.0402232	0.999869	-4.45852
13185880	XM_009300050	LOC100007376	-0.897137	0.885268	-2.51593	0.0436587	0.999869	-4.4629
13224288	XM_009302760	znfx1	-0.905381	1.9496	-3.56481	0.010908	0.999869	-4.39938
13163583	XM_009298219	nfat5a	-0.908061	2.85773	-4.00815	0.0063684	0.999869	-4.38028
13263489	XM_009305020	sept10	-0.911017	1.04438	-2.73396	0.0323438	0.999869	-4.44727
13201825	NM_001128740	kcnv2b	-0.916441	2.2224	-3.95525	0.00677998	0.999869	-4.38236
13138327	NM_001114411	phactr3a	-0.917831	1.63897	-3.08406	0.020219	0.999869	-4.42494
13192676	NM_001089415	si:ch211-155m12.3	-0.918557	2.52519	-2.88242	0.0264505	0.999869	-4.4374
12945872	NM_198878	rbpja	-0.919055	1.9384	-2.8247	0.028593	0.999869	-4.44117
13167561	XM_001339132	LOC798736	-0.926483	1.86262	-2.7862	0.0301244	0.999869	-4.44373
12958401	NM_001128804	si:ch211-217k17.10	-0.927289	1.39725	-2.4305	0.049167	0.999869	-4.46939
13037531	NM_001115114	gapdh	-0.92902	1.2583	-3.39635	0.0134887	0.999869	-4.40771
13058790	XM_005159172	tspan18b	-0.934418	1.10685	-3.25675	0.0161357	0.999869	-4.41512
12948016	NM_131032	inab	-0.936111	1.46524	-2.45118	0.0477698	0.999869	-4.4678
12951701	XM_002660636	si:ch211-15j1.5	-0.936725	1.10232	-2.66644	0.0354733	0.999869	-4.45197
13216993	NM_001128583	or137-3	-0.937072	1.16461	-3.19153	0.0175619	0.999869	-4.41874
13087202	ENSDART00000023851	abhd3	-0.938241	1.86664	-2.55421	0.0414038	0.999869	-4.46006
13051029	NM_001123049	adck1	-0.93861	2.32081	-3.22332	0.0168504	0.999869	-4.41696
13070741	XM_005159745	jtb	-0.946435	1.43857	-3.87467	0.00746491	0.999869	-4.38563
13098347	XM_678081	mcm9	-0.951709	1.68199	-2.48377	0.0456522	0.999869	-4.46532
12998314	NM_001081574	pcnxl4	-0.951853	1.74776	-3.96703	0.00668586	0.999869	-4.38189
13025797	XM_681830	pipox	-0.952125	1.95357	-3.5572	0.0110122	0.999869	-4.39974
13117351	XM_009295591	ndst1	-0.955852	1.47945	-4.17418	0.00524624	0.999869	-4.37406
13253759	NM_001077371	cttnbp2nlb	-0.956343	1.56129	-2.48373	0.0456549	0.999869	-4.46532
13061382	ENSDART00000172373	ompa	-0.958411	1.90011	-2.41897	0.049964	0.999869	-4.47028
13092782	BC121745	crygn1	-0.962142	1.07002	-3.65114	0.00979973	0.999869	-4.39535
12978903	NM_001077273	fam19a4b	-0.963725	2.08079	-2.66356	0.0356136	0.999869	-4.45217
12997588	NM_200009	eef1a1a	-0.968721	2.09129	-3.84612	0.00772567	0.999869	-4.38682
13071671	XM_002665433	tnfrsf11b	-0.970716	1.86486	-2.72818	0.0326001	0.999869	-4.44767
13234855	XM_002662775	LOC569661	-0.981409	1.63584	-2.58296	0.0397913	0.999869	-4.45795
13043347	XM_002665117	si:zfos-364h11.1	-0.984143	1.20509	-2.61347	0.0381522	0.999869	-4.45574
13077429	ENSDART00000164855	crebl2	-0.984994	2.5126	-3.78665	0.00830171	0.999869	-4.38934
12992954	XM_001341292	si:ch211-250n8.1	-0.986644	1.14654	-3.71564	0.0090525	0.999869	-4.39244
12971315	XM_002667144	LOC100333206	-0.988987	1.95038	-3.70638	0.00915575	0.999869	-4.39285
13128667	NM_207101	b3galt2	-1.00247	1.21772	-3.25821	0.0161053	0.999869	-4.41504
13063030	NM_001077252	ces2	-1.01325	2.0344	-3.27326	0.015795	0.999869	-4.41422
13226468	CU458866	nitr5	-1.01736	0.888069	-2.5619	0.040966	0.999869	-4.45949
12969667	NM_001045333	kctd7	-1.03171	2.11299	-3.55434	0.0110516	0.999869	-4.39988
12959315	XM_009295457	LOC100006752	-1.03232	2.37256	-2.70909	0.033461	0.999869	-4.44899
13085471	XM_005171480	si:dkeyp-68b7.10	-1.03572	1.93309	-3.74628	0.00871974	0.999869	-4.39109
13158715	NM_001161749	trim44	-1.04411	2.87358	-2.9592	0.0238631	0.999869	-4.43253
13042352	NM_001013522	lim2.5	-1.04574	1.59798	-2.47056	0.0464987	0.999869	-4.46632
13213260	ENSDART00000172569	si:ch73-97h19.2	-1.053	1.53279	-4.17895	0.00521746	0.999869	-4.37389
13235475	XM_683615	trmt10a	-1.07645	2.31714	-4.15492	0.00536443	0.999869	-4.37476
13131642	XM_005174116	LOC101885029	-1.07683	1.65281	-3.09169	0.0200168	0.999869	-4.42449
13071059	NM_001045090	fam83hb	-1.08416	2.23085	-2.84866	0.0276821	0.999869	-4.43959
13105693	NM_212897	clic5b	-1.08698	1.57663	-4.06078	0.00598614	0.999869	-4.37826
13187657	NM_001044957	pus7l	-1.09198	1.17827	-2.52579	0.0430659	0.999869	-4.46217
13209696	XM_001919740	mn1b	-1.10192	2.46609	-2.49736	0.0447986	0.999869	-4.46429
13119479	XM_009295876	LOC794650	-1.10349	3.66629	-2.427	0.0494071	0.999869	-4.46966
13165368	XM_009299299	mapk8ip3	-1.11446	1.76686	-2.5256	0.0430773	0.999869	-4.46218
13250076	XM_005172456	si:ch211-166a6.5	-1.12671	2.88141	-2.57578	0.0401876	0.999869	-4.45848
13059164	NM_001082889	v2rh32	-1.12756	2.04913	-2.47806	0.0460159	0.999869	-4.46575
13122376	XM_005170540	si:dkey-78l4.10	-1.14914	1.45055	-2.69472	0.0341253	0.999869	-4.44999
13210640	XR_660512	mbd5	-1.15469	1.82851	-2.54693	0.0418233	0.999869	-4.4606
13048952	XM_005173562	klhdc1	-1.16039	3.45877	-2.52984	0.0428245	0.999869	-4.46186
13164786	XM_002660863	si:ch211-209n20.1	-1.16839	4.25561	-2.42816	0.0493275	0.999869	-4.46957
13119529	XM_005161536	LOC100331050	-1.16955	3.26045	-3.17228	0.0180086	0.999869	-4.41983
13185172	NM_001002109	zgc:85944	-1.18111	2.16063	-3.20966	0.0171522	0.999869	-4.41772
12955547	XM_005159863	gpank1	-1.18139	2.32877	-3.63387	0.0100111	0.999869	-4.39614
13211222	NM_213464	ppig	-1.18483	2.1356	-3.98111	0.0065752	0.999869	-4.38134
12951351	XM_002660579	si:ch73-343l4.8	-1.20358	1.75307	-2.8597	0.0272726	0.999869	-4.43887
13091437	XM_005171392	cspp1b	-1.23899	2.18648	-2.81125	0.0291185	0.999869	-4.44206
13166890	XM_005171621	LOC555278	-1.25582	1.97893	-3.11362	0.0194475	0.999869	-4.42321
13151091	NM_001013349	zgc:112982	-1.26605	2.31135	-3.99415	0.00647455	0.999869	-4.38082
13061849	NM_212619	cd9a	-1.2711	1.93887	-4.04819	0.00607521	0.999869	-4.37874
12991698	XM_001341244	synpo2lb	-1.27981	2.33297	-3.08627	0.0201602	0.999869	-4.42481
13210000	XM_003198725	mtif3	-1.30086	1.96802	-3.19847	0.0174039	0.999869	-4.41835
13216217	NM_001110200	gxylt2	-1.31142	1.80878	-2.74685	0.0317805	0.999869	-4.44639
13171894	NM_001113629	zgc:171445	-1.3335	1.54657	-3.58519	0.0106346	0.999869	-4.39841
13171672	XM_001921691	LOC100005864	-1.35777	1.78282	-3.25442	0.0161844	0.999869	-4.41525
12970737	XM_009305632	taar18g	-1.3911	3.08493	-3.16766	0.0181176	0.999869	-4.42009
12978582	ENSDART00000018614	chrna4b	-1.44256	2.02732	-3.43001	0.0129239	0.999869	-4.406
13136928	XM_009296570	LOC100334911	-1.44764	2.41397	-4.06704	0.00594239	0.999869	-4.37802
13002049	ENSDART00000079310	manba	-1.55692	1.63463	-3.71465	0.00906348	0.999869	-4.39249
12990557	XM_001341678	si:dkey-239j18.3	-1.57349	1.65551	-3.65751	0.00972296	0.999869	-4.39506
13226697	XM_009303014	LOC101885322	-1.57787	1.99242	-2.86564	0.0270551	0.999869	-4.43848
13129013	XM_009296423	LOC101886225	-1.68631	2.74356	-3.62606	0.0101084	0.999869	-4.3965
13233379	XM_001919569	arhgef40	-1.7219	1.77395	-3.84476	0.00773825	0.999869	-4.38687
13097909	NM_001025523	vash2	-1.78048	2.19498	-2.68264	0.034694	0.999869	-4.45083
13183224	BC155245	znf1140	-1.92234	1.21219	-4.11213	0.00563768	0.999869	-4.37633
13225837	XM_005166366	mesdc1	-2.06084	2.85619	-2.6471	0.0364273	0.999869	-4.45334
13241263	XR_662244	LOC103911434	-2.2563	2.86207	-5.49826	0.00128845	0.999869	-4.33798
