# Supplementary material for: Lactate metabolism coordinates macrophage response and regeneration in zebrafish
Source: Theranostics. 2022 May 13;12(8):3995–4009. doi: 10.7150/thno.65235 (PMC9131269; doi:10.7150/thno.65235)
Supplement: Supplementary file 3 — Supplementary table 2. [file thnov12p3995s3.xlsx]

## Sheet: Feuil6
Enrichment Score: 1,163208401356069												Annotation Cluster 1
Term	Count	%	PValue	Genes	List Total	Pop Hits	Pop Total	Fold Enrichment	Bonferroni	Benjamini	FDR	Category
R-DRE-174411~Polymerase switching on the C-strand of the telomere	3	0.840336	0.0200113	POLD4, PRIM2, CHTF8	74	15	4935	13.3378	0.99979	1	1	REACTOME_PATHWAY
R-DRE-174417~Telomere C-strand (Lagging Strand) Synthesis	3	0.840336	0.0313759	POLD4, PRIM2, CHTF8	74	19	4935	10.5299	0.999998	1	1	REACTOME_PATHWAY
R-DRE-180786~Extension of Telomeres	3	0.840336	0.0637198	POLD4, PRIM2, CHTF8	74	28	4935	7.14527	1	1	1	REACTOME_PATHWAY
R-DRE-157579~Telomere Maintenance	3	0.840336	0.152814	POLD4, PRIM2, CHTF8	74	47	4935	4.25676	1	1	1	REACTOME_PATHWAY
R-DRE-73886~Chromosome Maintenance	3	0.840336	0.249832	POLD4, PRIM2, CHTF8	74	65	4935	3.07796	1	1	1	REACTOME_PATHWAY
Enrichment Score: 1,0491616045286563												Annotation Cluster 2
Term	Count	%	PValue	Genes	List Total	Pop Hits	Pop Total	Fold Enrichment	Bonferroni	Benjamini	FDR	Category
R-DRE-6811434~COPI-dependent Golgi-to-ER retrograde traffic	4	1.12045	0.0537233	KIF20BB, KIFC1, SEC22BB, KIF5BA	74	58	4935	4.59925	1	1	1	REACTOME_PATHWAY
R-DRE-8856688~Golgi-to-ER retrograde transport	4	1.12045	0.0707537	KIF20BB, KIFC1, SEC22BB, KIF5BA	74	65	4935	4.10395	1	1	1	REACTOME_PATHWAY
R-DRE-6811442~Intra-Golgi and retrograde Golgi-to-ER traffic	4	1.12045	0.187328	KIF20BB, KIFC1, SEC22BB, KIF5BA	74	101	4935	2.64116	1	1	1	REACTOME_PATHWAY
Enrichment Score: 0,752420553989733												Annotation Cluster 3
Term	Count	%	PValue	Genes	List Total	Pop Hits	Pop Total	Fold Enrichment	Bonferroni	Benjamini	FDR	Category
R-DRE-3928664~Ephrin signaling	3	0.840336	0.0129432	MYL12,2, EFNB2A, NCK2A	74	12	4935	16.6723	0.995741	1	1	REACTOME_PATHWAY
R-DRE-2682334~EPH-Ephrin signaling	3	0.840336	0.184425	MYL12,2, EFNB2A, NCK2A	74	53	4935	3.77486	1	1	1	REACTOME_PATHWAY
R-DRE-422475~Axon guidance	3	0.840336	0.638193	MYL12,2, EFNB2A, NCK2A	74	145	4935	1.37978	1	1	1	REACTOME_PATHWAY
R-DRE-9675108~Nervous system development	3	0.840336	0.641954	MYL12,2, EFNB2A, NCK2A	74	146	4935	1.37033	1	1	1	REACTOME_PATHWAY
Enrichment Score: 0,6473008953096082												Annotation Cluster 4
Term	Count	%	PValue	Genes	List Total	Pop Hits	Pop Total	Fold Enrichment	Bonferroni	Benjamini	FDR	Category
R-DRE-1592389~Activation of Matrix Metalloproteinases	3	0.840336	0.0849433	CELA1,1, PRSS1, SI:DKEY-239J18,3	74	33	4935	6.06265	1	1	1	REACTOME_PATHWAY
R-DRE-1474228~Degradation of the extracellular matrix	3	0.840336	0.227832	CELA1,1, PRSS1, SI:DKEY-239J18,3	74	61	4935	3.2798	1	1	1	REACTOME_PATHWAY
R-DRE-1474244~Extracellular matrix organization	3	0.840336	0.590682	CELA1,1, PRSS1, SI:DKEY-239J18,3	74	133	4935	1.50427	1	1	1	REACTOME_PATHWAY
Enrichment Score: 0,2575492474333856												Annotation Cluster 5
Term	Count	%	PValue	Genes	List Total	Pop Hits	Pop Total	Fold Enrichment	Bonferroni	Benjamini	FDR	Category
KW-0508~mRNA splicing	3	0.840336	0.484052	RBFOX3A, NCBP2, ZCRB1	80	106	5179	1.83219	1	1	1	UP_KW_BIOLOGICAL_PROCESS
GO:0008380~RNA splicing	3	0.840336	0.535706	RBFOX3A, NCBP2, ZCRB1	277	132	20385	1.67255	1	1	1	GOTERM_BP_DIRECT
KW-0507~mRNA processing	3	0.840336	0.65093	RBFOX3A, NCBP2, ZCRB1	80	144	5179	1.3487	1	1	1	UP_KW_BIOLOGICAL_PROCESS
Enrichment Score: 0,22139710714965508												Annotation Cluster 6
Term	Count	%	PValue	Genes	List Total	Pop Hits	Pop Total	Fold Enrichment	Bonferroni	Benjamini	FDR	Category
GO:0000398~mRNA splicing, via spliceosome	3	0.840336	0.559764	NCBP2, SNRPA1, ZCRB1	277	138	20385	1.59983	1	1	1	GOTERM_BP_DIRECT
R-DRE-72172~mRNA Splicing	3	0.840336	0.565283	NCBP2, SNRPA1, ZCRB1	74	127	4935	1.57534	1	1	1	REACTOME_PATHWAY
R-DRE-72203~Processing of Capped Intron-Containing Pre-mRNA	3	0.840336	0.684758	NCBP2, SNRPA1, ZCRB1	74	158	4935	1.26625	1	1	1	REACTOME_PATHWAY
